# Supplementary material for: Nanobody Immunolabelling and three-dimensional imaging reveals spatially restricted LYVE1 expression by kidney lymphatic vessels in mice
Source: J Nanobiotechnology. 2025 Oct 13;23:667. doi: 10.1186/s12951-025-03759-3 (PMC12519744; doi:10.1186/s12951-025-03759-3)
Supplement: Supplementary file 1 — Supplementary Material 1 [file 12951_2025_3759_MOESM1_ESM.csv]

	p_val	avg_log2FC	pct.1	pct.2	p_val_adj	cluster	gene
Apoe	6.99E-46	4.223786969	0.77	0.16	1.96E-41	0	Apoe
Fabp4	1.19E-40	2.837396458	0.765	0.19	3.33E-36	0	Fabp4
Tm4sf1	3.72E-32	2.05782802	0.934	0.724	1.04E-27	0	Tm4sf1
Procr	2.21E-29	3.100228455	0.634	0.134	6.20E-25	0	Procr
Ackr4	4.49E-29	4.626866816	0.437	0.015	1.26E-24	0	Ackr4
Ptgs1	1.50E-27	5.051596625	0.415	0.015	4.20E-23	0	Ptgs1
Csrp2	1.16E-26	1.888943777	0.781	0.354	3.24E-22	0	Csrp2
Rps3	1.70E-23	1.021275446	0.989	0.974	4.75E-19	0	Rps3
Tmem158	6.11E-23	2.999721912	0.486	0.086	1.71E-18	0	Tmem158
Tmsb10	3.25E-22	0.869535656	0.995	0.963	9.09E-18	0	Tmsb10
Btg1	2.26E-20	1.513982379	0.787	0.422	6.33E-16	0	Btg1
Bgn	1.74E-19	1.832765751	0.628	0.228	4.87E-15	0	Bgn
Rbp1	2.16E-19	6.146565059	0.29	0.007	6.04E-15	0	Rbp1
Plvap	7.90E-19	1.153278999	0.863	0.481	2.21E-14	0	Plvap
Adamts1	1.28E-18	3.0111472	0.47	0.116	3.58E-14	0	Adamts1
Cdkn1a	1.34E-18	2.037835454	0.617	0.228	3.76E-14	0	Cdkn1a
Fstl1	4.90E-18	1.607770952	0.678	0.272	1.37E-13	0	Fstl1
Ptn	5.58E-18	3.025324547	0.525	0.187	1.56E-13	0	Ptn
Jund	6.47E-18	1.554031274	0.825	0.582	1.81E-13	0	Jund
Dusp2	8.64E-18	2.266088084	0.552	0.187	2.42E-13	0	Dusp2
Junb	1.35E-17	1.822379659	0.776	0.507	3.77E-13	0	Junb
Rnd1	1.95E-17	2.696327443	0.432	0.093	5.45E-13	0	Rnd1
Ppp1r15a	3.37E-17	1.904814246	0.612	0.239	9.45E-13	0	Ppp1r15a
Tsc22d1	7.76E-17	1.728664863	0.749	0.437	2.17E-12	0	Tsc22d1
H2-K1	1.33E-16	1.034922298	0.918	0.608	3.71E-12	0	H2-K1
Clca3a1	1.60E-16	1.719377814	0.617	0.246	4.49E-12	0	Clca3a1
Foxp2	6.42E-16	1.88335717	0.514	0.16	1.80E-11	0	Foxp2
Slco2a1	2.08E-15	1.896553344	0.404	0.082	5.84E-11	0	Slco2a1
Lsr	7.23E-15	3.894530614	0.279	0.03	2.02E-10	0	Lsr
Ubc	1.23E-14	1.044891819	0.896	0.828	3.45E-10	0	Ubc
Cpe	1.73E-14	1.552773814	0.689	0.369	4.86E-10	0	Cpe
Cfh	2.15E-14	1.122830759	0.765	0.399	6.02E-10	0	Cfh
Lrg1	4.91E-14	1.028316902	0.852	0.534	1.37E-09	0	Lrg1
Socs3	7.86E-14	2.689846705	0.399	0.108	2.20E-09	0	Socs3
Zfp36	1.26E-13	2.727807994	0.404	0.119	3.51E-09	0	Zfp36
Nr4a1	1.72E-13	2.359439734	0.35	0.075	4.81E-09	0	Nr4a1
Fosb	1.93E-13	1.861898713	0.464	0.157	5.41E-09	0	Fosb
Tspan7	7.20E-13	2.021955967	0.383	0.097	2.02E-08	0	Tspan7
Ifitm3	7.45E-13	0.457645035	1	0.963	2.08E-08	0	Ifitm3
Fabp5	1.51E-12	2.312008571	0.273	0.037	4.23E-08	0	Fabp5
Rcan1	2.08E-12	2.591413233	0.393	0.116	5.83E-08	0	Rcan1
Tmem176b	1.56E-11	1.498528855	0.415	0.131	4.38E-07	0	Tmem176b
Mfap2	1.69E-11	2.436994192	0.317	0.075	4.73E-07	0	Mfap2
Fosl2	3.99E-11	2.428743901	0.301	0.067	1.12E-06	0	Fosl2
Ctsl	5.55E-11	1.031787764	0.803	0.571	1.55E-06	0	Ctsl
Atf3	5.94E-11	1.802803574	0.426	0.153	1.66E-06	0	Atf3
Lifr	6.31E-11	2.465854672	0.251	0.041	1.77E-06	0	Lifr
Il6st	7.86E-11	1.461855545	0.563	0.284	2.20E-06	0	Il6st
Sparc	1.38E-10	0.841348512	0.552	0.231	3.87E-06	0	Sparc
Bambi	2.48E-10	1.767866486	0.383	0.131	6.93E-06	0	Bambi
Itm2c	3.37E-10	0.962584838	0.738	0.455	9.45E-06	0	Itm2c
Nudt4	4.84E-10	1.084889227	0.721	0.455	1.36E-05	0	Nudt4
Hs3st1	5.00E-10	1.633173077	0.421	0.16	1.40E-05	0	Hs3st1
Apold1	5.70E-10	1.549318947	0.656	0.41	1.60E-05	0	Apold1
Nfkbia	6.22E-10	1.736610664	0.699	0.53	1.74E-05	0	Nfkbia
Tnfrsf12a	6.59E-10	2.176508508	0.262	0.056	1.84E-05	0	Tnfrsf12a
Ier3	7.17E-10	1.500588326	0.443	0.183	2.01E-05	0	Ier3
Tinagl1	8.41E-10	1.325874995	0.503	0.228	2.35E-05	0	Tinagl1
Sat1	1.44E-09	1.760738028	0.546	0.302	4.04E-05	0	Sat1
Nr4a2	1.57E-09	2.294437902	0.279	0.071	4.40E-05	0	Nr4a2
Kdm6b	2.00E-09	1.557444799	0.372	0.127	5.60E-05	0	Kdm6b
Emcn	2.27E-09	0.956773292	0.71	0.429	6.36E-05	0	Emcn
Jun	3.04E-09	0.69504442	0.749	0.493	8.50E-05	0	Jun
Psmb8	3.98E-09	1.113546168	0.508	0.235	0.000111319	0	Psmb8
Ddx5	4.57E-09	0.684929135	0.858	0.709	0.000127994	0	Ddx5
Egr1	4.77E-09	1.283328736	0.579	0.354	0.000133591	0	Egr1
Dab2	8.90E-09	1.19264389	0.503	0.239	0.000249317	0	Dab2
Iigp1	8.96E-09	1.612307232	0.432	0.183	0.000250771	0	Iigp1
Dnajb1	1.34E-08	1.777541732	0.366	0.142	0.000374527	0	Dnajb1
Ifrd1	1.64E-08	2.161201734	0.339	0.127	0.000459928	0	Ifrd1
Gem	2.15E-08	1.165122745	0.361	0.131	0.000601125	0	Gem
Gadd45b	2.89E-08	1.456097484	0.437	0.198	0.000808528	0	Gadd45b
Ifitm2	3.59E-08	0.468002434	0.978	0.892	0.001004753	0	Ifitm2
Ubb	4.34E-08	0.371729392	0.995	0.981	0.001214344	0	Ubb
Rplp0	4.80E-08	0.44323981	0.978	0.937	0.001345034	0	Rplp0
Rpl41	5.81E-08	0.302400909	1	1	0.001625672	0	Rpl41
Pbx1	7.16E-08	1.608615528	0.322	0.116	0.002003967	0	Pbx1
Ergic3	9.97E-08	1.142093555	0.475	0.239	0.002790568	0	Ergic3
Rps12	1.24E-07	0.448467471	0.978	0.896	0.003461834	0	Rps12
Cyyr1	1.30E-07	1.696999862	0.273	0.086	0.003640046	0	Cyyr1
Duoxa2	1.53E-07	1.50788086	0.284	0.093	0.004274953	0	Duoxa2
Cd74	1.86E-07	1.401447632	0.443	0.224	0.005208524	0	Cd74
B2m	2.06E-07	0.439776731	1	0.922	0.005754343	0	B2m
Rgs16	2.11E-07	1.122997114	0.383	0.164	0.00590606	0	Rgs16
Rps19	2.46E-07	0.322087268	0.984	0.985	0.006894156	0	Rps19
Pnrc1	2.91E-07	1.02381972	0.585	0.373	0.008152286	0	Pnrc1
H2-Q7	3.25E-07	0.984796813	0.459	0.224	0.009106546	0	H2-Q7
Plat	5.13E-07	1.559469027	0.339	0.138	0.014364291	0	Plat
Tmem176a	5.70E-07	1.222853477	0.273	0.093	0.015952956	0	Tmem176a
Supt5	6.29E-07	1.859551269	0.273	0.101	0.017604126	0	Supt5
Rpl18a	7.18E-07	0.294410403	0.995	0.985	0.02010949	0	Rpl18a
Fos	7.22E-07	0.689823338	0.672	0.474	0.020224135	0	Fos
Tmem88	7.43E-07	1.695575949	0.262	0.09	0.020808573	0	Tmem88
Ddx3x	8.42E-07	1.063367705	0.546	0.325	0.023572665	0	Ddx3x
Aldh2	1.05E-06	0.995965834	0.568	0.347	0.029418999	0	Aldh2
Rps6	1.23E-06	0.369785177	1	0.985	0.034494463	0	Rps6
Pdia5	1.28E-06	1.322612778	0.268	0.09	0.035938602	0	Pdia5
Ppp1r10	1.54E-06	1.45251335	0.35	0.164	0.043143649	0	Ppp1r10
Spag9	1.89E-06	1.357059993	0.41	0.216	0.053052976	0	Spag9
H2afz	2.25E-06	0.726700895	0.639	0.425	0.062916111	0	H2afz
H2-Ab1	2.48E-06	1.423283449	0.311	0.127	0.069375466	0	H2-Ab1
Clic4	2.48E-06	1.543862022	0.311	0.134	0.069491506	0	Clic4
Stmn1	2.56E-06	1.092376655	0.35	0.153	0.071740531	0	Stmn1
Rps14	2.86E-06	0.252386508	0.995	0.993	0.080140792	0	Rps14
Tgm2	3.04E-06	0.714759628	0.76	0.597	0.08513857	0	Tgm2
Cebpb	3.46E-06	1.732339584	0.519	0.34	0.097010326	0	Cebpb
H2-Q6	4.44E-06	1.070637042	0.355	0.164	0.124333308	0	H2-Q6
Clic1	4.99E-06	0.60949529	0.749	0.597	0.139755214	0	Clic1
Tgoln1	5.63E-06	1.086435431	0.437	0.235	0.15749193	0	Tgoln1
Fmo1	7.23E-06	1.018001107	0.284	0.108	0.202400501	0	Fmo1
Hspa8	7.40E-06	0.528924332	0.907	0.873	0.207295654	0	Hspa8
Rps27rt	7.82E-06	0.879257597	0.607	0.392	0.218857574	0	Rps27rt
Comp	8.43E-06	1.123565223	0.328	0.146	0.235966241	0	Comp
Dynll1	8.65E-06	0.508676091	0.814	0.623	0.242193788	0	Dynll1
Cd36	9.27E-06	1.813380998	0.279	0.119	0.259445818	0	Cd36
H2-D1	1.39E-05	0.376663017	0.984	0.914	0.388634125	0	H2-D1
Clu	1.42E-05	0.911995184	0.322	0.149	0.398491564	0	Clu
Aebp1	1.53E-05	0.648480117	0.634	0.455	0.428032283	0	Aebp1
Pdlim1	1.63E-05	0.9552821	0.486	0.302	0.457228702	0	Pdlim1
Lpl	1.85E-05	0.770956663	0.322	0.142	0.518094781	0	Lpl
Ctsh	2.04E-05	1.084623961	0.421	0.235	0.570628477	0	Ctsh
Calm1	2.13E-05	0.410919203	0.962	0.929	0.596331004	0	Calm1
Fam3c	2.13E-05	1.233994406	0.279	0.119	0.596597408	0	Fam3c
Rhoj	2.24E-05	0.453945651	0.803	0.612	0.626870645	0	Rhoj
Gm1673	2.28E-05	0.698747214	0.475	0.265	0.63818267	0	Gm1673
Sntb2	2.47E-05	0.846246467	0.399	0.205	0.691395516	0	Sntb2
H2-Eb1	2.81E-05	1.476779675	0.251	0.104	0.785413275	0	H2-Eb1
Rps7	3.01E-05	0.316022966	0.945	0.922	0.842656312	0	Rps7
Mical3	3.18E-05	1.16221255	0.339	0.168	0.890803122	0	Mical3
Gm42418	3.34E-05	0.664610549	0.612	0.451	0.935567872	0	Gm42418
Sertad1	3.39E-05	0.971522514	0.372	0.198	0.950485416	0	Sertad1
Rplp1	3.63E-05	0.31193516	0.984	0.97	1	0	Rplp1
Gja1	4.02E-05	0.823530432	0.563	0.381	1	0	Gja1
Mgst1	4.29E-05	0.853824277	0.377	0.194	1	0	Mgst1
Cldn5	4.52E-05	0.297589542	0.995	0.989	1	0	Cldn5
Rps20	4.79E-05	0.319307696	0.978	0.937	1	0	Rps20
Rpl23a	5.25E-05	0.25425397	0.989	0.974	1	0	Rpl23a
Ash1l	5.26E-05	1.284739903	0.279	0.131	1	0	Ash1l
Cdh13	5.65E-05	0.834701907	0.295	0.134	1	0	Cdh13
Rps27	5.66E-05	0.273826916	0.989	0.996	1	0	Rps27
Ly6e	5.90E-05	0.413750889	0.891	0.772	1	0	Ly6e
Wsb1	6.04E-05	1.090145644	0.361	0.201	1	0	Wsb1
Nts	7.15E-05	1.908013477	0.53	0.396	1	0	Nts
Rpl10a	7.56E-05	0.369138043	0.945	0.854	1	0	Rpl10a
Gm12216	8.59E-05	1.066510607	0.301	0.149	1	0	Gm12216
Hmgb2	8.77E-05	1.176172728	0.295	0.146	1	0	Hmgb2
Ppp3ca	9.74E-05	0.634867702	0.634	0.448	1	0	Ppp3ca
Stat3	0.000116568	1.156202777	0.333	0.175	1	0	Stat3
Tspan5	0.000136371	1.06224283	0.29	0.142	1	0	Tspan5
Ube2b	0.000140468	0.668512349	0.475	0.291	1	0	Ube2b
H13	0.000140635	0.913442427	0.372	0.209	1	0	H13
Pabpc1	0.00014217	0.528015155	0.667	0.496	1	0	Pabpc1
Slc3a2	0.00014375	0.822773697	0.415	0.239	1	0	Slc3a2
Rpsa	0.00015787	0.360281329	0.902	0.765	1	0	Rpsa
Myl6	0.000174999	0.321486274	0.913	0.907	1	0	Myl6
H3f3b	0.000181557	0.320103388	0.907	0.854	1	0	H3f3b
Rps24	0.000200674	0.263789609	0.967	0.966	1	0	Rps24
Rps3a1	0.000205343	0.261221943	0.973	0.948	1	0	Rps3a1
Marcksl1	0.000217436	0.583731716	0.623	0.44	1	0	Marcksl1
Fn1	0.000221631	0.42469266	0.366	0.194	1	0	Fn1
Ccnl1	0.000258078	0.774125766	0.399	0.239	1	0	Ccnl1
Gls	0.000263747	0.768822554	0.432	0.265	1	0	Gls
Mrpl52	0.000290759	0.703828332	0.541	0.369	1	0	Mrpl52
Psenen	0.000331666	0.729292657	0.53	0.384	1	0	Psenen
Serpinb6b	0.000357922	0.797740166	0.284	0.142	1	0	Serpinb6b
Unc45b	0.000370615	0.703639492	0.295	0.146	1	0	Unc45b
Eif4b	0.000418964	0.663937331	0.268	0.127	1	0	Eif4b
Wbp1l	0.000442838	0.960909417	0.262	0.131	1	0	Wbp1l
Rps15a	0.000486049	0.25136033	0.962	0.951	1	0	Rps15a
Ctla2a	0.000515072	0.727401724	0.617	0.478	1	0	Ctla2a
Cav1	0.000533356	0.386185959	0.82	0.649	1	0	Cav1
Chd4	0.000551532	0.661968963	0.311	0.164	1	0	Chd4
Bnip3l	0.000592915	0.642698855	0.464	0.299	1	0	Bnip3l
Mdfic	0.000647008	0.590896181	0.339	0.19	1	0	Mdfic
Rbbp6	0.000669856	0.82943694	0.339	0.194	1	0	Rbbp6
Nfib	0.000731745	0.604033024	0.541	0.392	1	0	Nfib
Rpl14	0.000813846	0.281978777	0.973	0.978	1	0	Rpl14
Rpl23	0.000832211	0.282610708	0.978	0.951	1	0	Rpl23
Atp1b3	0.000848543	0.476963005	0.366	0.205	1	0	Atp1b3
H2-Q4	0.000861019	0.714897926	0.366	0.213	1	0	H2-Q4
Rpl11	0.000881067	0.253504244	0.962	0.978	1	0	Rpl11
Thbd	0.000890335	0.847825464	0.344	0.201	1	0	Thbd
Ugcg	0.000922101	0.629507047	0.404	0.25	1	0	Ugcg
Rnf167	0.000948206	0.834255249	0.29	0.153	1	0	Rnf167
Cyr61	0.000956089	0.790721563	0.568	0.425	1	0	Cyr61
Rpl15	0.000968452	0.326533907	0.803	0.679	1	0	Rpl15
Pim1	0.000998493	1.235633511	0.279	0.16	1	0	Pim1
Rsrc2	0.00107797	0.671220776	0.393	0.239	1	0	Rsrc2
Nsmce4a	0.001177335	0.77067999	0.29	0.153	1	0	Nsmce4a
Trp53i11	0.001257686	0.59783535	0.339	0.19	1	0	Trp53i11
Lrrc32	0.001461136	1.043076068	0.273	0.153	1	0	Lrrc32
Mrpl24	0.001607253	0.968246998	0.273	0.157	1	0	Mrpl24
Rpl31	0.001733767	0.256751742	0.962	0.925	1	0	Rpl31
Rps2	0.001736699	0.257298096	0.973	0.933	1	0	Rps2
Trim47	0.001841774	0.943866089	0.251	0.134	1	0	Trim47
Gpx1	0.001985403	0.472823555	0.699	0.582	1	0	Gpx1
Tifa	0.002007597	0.764677617	0.257	0.134	1	0	Tifa
Efnb2	0.002022362	0.708621225	0.257	0.134	1	0	Efnb2
Cd81	0.002063277	0.304742808	0.716	0.586	1	0	Cd81
Ptpn14	0.002145524	0.556738946	0.355	0.213	1	0	Ptpn14
Eef1b2	0.002247949	0.462565922	0.672	0.522	1	0	Eef1b2
Ndufa4	0.00226191	0.449998862	0.765	0.642	1	0	Ndufa4
Rpl7a	0.002263366	0.295040981	0.858	0.743	1	0	Rpl7a
Tspo	0.002278641	0.512001696	0.59	0.437	1	0	Tspo
Tpst2	0.002283827	0.616594134	0.459	0.317	1	0	Tpst2
Nfat5	0.002330598	0.374260576	0.53	0.366	1	0	Nfat5
Ecm2	0.002358746	0.594010441	0.377	0.228	1	0	Ecm2
Btg2	0.002492692	0.566724618	0.519	0.384	1	0	Btg2
Tpt1	0.002650163	0.257465082	0.94	0.925	1	0	Tpt1
Rpl3	0.002666702	0.25306151	0.984	0.951	1	0	Rpl3
Lmcd1	0.002785974	0.535972594	0.443	0.299	1	0	Lmcd1
Eif4a1	0.002935255	0.498882873	0.749	0.646	1	0	Eif4a1
Nos3	0.003114354	0.799102063	0.257	0.142	1	0	Nos3
Lgals1	0.003260385	0.477685402	0.355	0.224	1	0	Lgals1
Neat1	0.003267929	0.837950516	0.525	0.422	1	0	Neat1
Ptpn18	0.00328605	0.625985889	0.536	0.418	1	0	Ptpn18
Morf4l2	0.003316682	0.405440045	0.459	0.313	1	0	Morf4l2
Nxn	0.003472633	0.427045512	0.481	0.34	1	0	Nxn
Tob1	0.003865305	0.578212482	0.306	0.179	1	0	Tob1
Rrbp1	0.003890282	0.607786538	0.497	0.381	1	0	Rrbp1
Ptbp3	0.004121368	0.703145457	0.383	0.261	1	0	Ptbp3
Rps12-ps3	0.004429121	0.479604065	0.481	0.347	1	0	Rps12-ps3
Grina	0.004444415	0.496401975	0.481	0.332	1	0	Grina
Dnajb9	0.004719274	0.613562928	0.366	0.235	1	0	Dnajb9
Sf3b1	0.004773418	0.653810765	0.464	0.354	1	0	Sf3b1
Plk2	0.005601694	0.452652808	0.464	0.34	1	0	Plk2
Nfia	0.005848907	0.600988854	0.508	0.388	1	0	Nfia
Map4k4	0.005881024	0.349892787	0.328	0.194	1	0	Map4k4
Arpc1a	0.00598359	0.482001225	0.404	0.265	1	0	Arpc1a
Calcrl	0.006118735	0.644794125	0.361	0.246	1	0	Calcrl
Glrx5	0.006526829	0.943955921	0.251	0.153	1	0	Glrx5
Pgm5	0.00674897	0.592589257	0.333	0.213	1	0	Pgm5
Serpine2	0.006831761	0.445493277	0.585	0.463	1	0	Serpine2
Tuba1b	0.007106503	0.372742334	0.71	0.601	1	0	Tuba1b
Lmna	0.007544179	0.69736992	0.47	0.343	1	0	Lmna
Ephx1	0.007609474	0.677146133	0.301	0.19	1	0	Ephx1
Eif4g2	0.007841069	0.375168635	0.585	0.444	1	0	Eif4g2
Gabarapl2	0.008020357	0.394463569	0.519	0.369	1	0	Gabarapl2
Eif3m	0.008525009	0.693476873	0.35	0.246	1	0	Eif3m
Hnrnpdl	0.008536342	0.561685134	0.35	0.228	1	0	Hnrnpdl
Pfdn2	0.008582191	0.504014006	0.344	0.216	1	0	Pfdn2
Psmb9	0.008730286	0.726745702	0.29	0.183	1	0	Psmb9
Fli1	0.009058416	0.497645481	0.366	0.231	1	0	Fli1
Psme1	0.009934727	0.368040621	0.541	0.388	1	0	Psme1
Lyve1	9.05E-57	3.159310363	0.929	0.158	2.53E-52	1	Lyve1
Ccl21a	1.12E-29	1.509393877	0.972	0.39	3.14E-25	1	Ccl21a
Tppp3	8.84E-29	3.634232452	0.66	0.203	2.48E-24	1	Tppp3
Stmn2	1.09E-27	2.732383991	0.617	0.139	3.06E-23	1	Stmn2
Reln	1.18E-26	2.368080714	0.695	0.229	3.31E-22	1	Reln
Tgfbi	2.07E-22	2.433664238	0.603	0.194	5.79E-18	1	Tgfbi
Mmrn1	1.91E-21	1.04181395	0.957	0.803	5.34E-17	1	Mmrn1
Cyb5r3	7.45E-20	1.44253285	0.83	0.574	2.09E-15	1	Cyb5r3
Fgl2	7.32E-18	0.915351377	0.943	0.652	2.05E-13	1	Fgl2
Lcn2	1.79E-17	1.203439547	0.872	0.571	5.02E-13	1	Lcn2
Adgrg3	1.62E-16	2.2308655	0.511	0.168	4.54E-12	1	Adgrg3
Ppp1r2	7.95E-15	1.213270974	0.879	0.719	2.23E-10	1	Ppp1r2
Gpihbp1	1.14E-14	1.605797444	0.674	0.335	3.19E-10	1	Gpihbp1
Fth1	6.34E-14	0.431971936	1	1	1.78E-09	1	Fth1
Gucy1b3	8.98E-14	2.978147102	0.326	0.068	2.52E-09	1	Gucy1b3
Timp3	2.95E-13	0.879336101	0.922	0.768	8.25E-09	1	Timp3
Gucy1a3	3.31E-13	2.545800579	0.333	0.074	9.25E-09	1	Gucy1a3
Arhgap10	6.36E-13	2.582481555	0.319	0.068	1.78E-08	1	Arhgap10
Cyp4b1	7.49E-13	2.034188009	0.447	0.155	2.10E-08	1	Cyp4b1
Gnas	1.32E-12	0.625412171	0.986	0.935	3.69E-08	1	Gnas
Pdpn	1.07E-11	1.465122719	0.603	0.332	3.01E-07	1	Pdpn
Crip2	5.22E-11	0.788374157	0.929	0.832	1.46E-06	1	Crip2
Gas6	1.41E-10	1.454376733	0.61	0.377	3.95E-06	1	Gas6
Pcp4l1	1.42E-10	1.697765157	0.447	0.184	3.99E-06	1	Pcp4l1
Sh3gl3	5.07E-10	1.711726806	0.44	0.19	1.42E-05	1	Sh3gl3
Sdpr	5.47E-10	0.616949177	0.922	0.855	1.53E-05	1	Sdpr
S100a6	9.03E-10	0.660663687	0.943	0.842	2.53E-05	1	S100a6
Ecscr	1.38E-09	0.667404066	0.922	0.823	3.88E-05	1	Ecscr
Slc9a3r2	2.74E-09	1.177436085	0.631	0.413	7.66E-05	1	Slc9a3r2
Gng11	5.51E-09	0.570142063	0.936	0.91	0.00015414	1	Gng11
Cd9	1.14E-08	0.461299809	0.993	0.955	0.000319963	1	Cd9
Fndc1	2.13E-08	2.392028378	0.27	0.084	0.000597602	1	Fndc1
Prelp	3.09E-08	0.979671458	0.709	0.513	0.000865811	1	Prelp
Gmfg	5.12E-08	1.279765046	0.489	0.245	0.001432602	1	Gmfg
Txnip	7.33E-08	0.725208602	0.794	0.574	0.002052121	1	Txnip
Ltbp4	7.39E-08	0.817551429	0.73	0.59	0.002067685	1	Ltbp4
Sep-04	1.83E-07	2.089251023	0.277	0.094	0.005119763	1	Sep-04
Slc38a4	1.98E-07	2.056867394	0.284	0.103	0.005535472	1	Slc38a4
Vim	2.79E-07	0.514259297	0.95	0.89	0.007813829	1	Vim
Abi3bp	3.40E-07	1.34558925	0.496	0.306	0.009520412	1	Abi3bp
Fkbp1a	4.41E-07	0.463931237	0.943	0.913	0.012358042	1	Fkbp1a
Crip1	8.18E-07	0.806795401	0.78	0.59	0.022912111	1	Crip1
Tmsb4x	8.42E-07	0.272108688	1	0.997	0.023561879	1	Tmsb4x
Serpinb6a	1.34E-06	0.920000349	0.624	0.477	0.037467213	1	Serpinb6a
Sptbn1	1.74E-06	0.782202201	0.773	0.719	0.048647686	1	Sptbn1
Pard6g	1.80E-06	0.722856085	0.716	0.542	0.050451915	1	Pard6g
Prex2	1.88E-06	1.416952794	0.355	0.171	0.052555515	1	Prex2
Cst3	2.04E-06	0.444510317	0.979	0.955	0.0571022	1	Cst3
Map1lc3b	3.97E-06	0.555941144	0.801	0.713	0.111190586	1	Map1lc3b
Clstn1	1.12E-05	1.910585023	0.298	0.142	0.313849737	1	Clstn1
Pcsk6	1.20E-05	1.729165553	0.27	0.116	0.336682271	1	Pcsk6
Igfbp5	2.58E-05	0.788238398	0.582	0.374	0.721834208	1	Igfbp5
Mall	2.89E-05	1.378100624	0.411	0.252	0.80901254	1	Mall
Ucp2	7.21E-05	1.244510767	0.362	0.21	1	1	Ucp2
Ndrg1	8.34E-05	0.776016747	0.631	0.526	1	1	Ndrg1
Maf	8.37E-05	1.173567288	0.475	0.339	1	1	Maf
Ctsb	0.000100387	0.692276192	0.624	0.503	1	1	Ctsb
Sh3bgrl3	0.000129273	0.669284659	0.709	0.668	1	1	Sh3bgrl3
Tagln2	0.000160446	0.732780027	0.709	0.648	1	1	Tagln2
Thy1	0.000174142	0.580983462	0.794	0.719	1	1	Thy1
Gimap4	0.000215963	1.250346816	0.362	0.229	1	1	Gimap4
1110008P14Rik	0.000218403	1.231596658	0.355	0.223	1	1	1110008P14Rik
Arl4a	0.000286466	0.608191112	0.674	0.548	1	1	Arl4a
Sec62	0.000295399	0.498511878	0.695	0.565	1	1	Sec62
Anp32b	0.000305203	0.848115286	0.454	0.326	1	1	Anp32b
Dapk2	0.000317414	0.915660334	0.355	0.206	1	1	Dapk2
Ahnak	0.000407143	0.654677187	0.709	0.606	1	1	Ahnak
Tpm4	0.000457171	0.387517247	0.78	0.729	1	1	Tpm4
S100a10	0.000479465	0.358395518	0.972	0.897	1	1	S100a10
Pmp22	0.000565714	1.012331567	0.362	0.226	1	1	Pmp22
S100a11	0.000631185	0.35871766	0.957	0.929	1	1	S100a11
Gemin7	0.000754321	1.354736641	0.262	0.148	1	1	Gemin7
Cd300lg	0.000816322	1.155729139	0.319	0.197	1	1	Cd300lg
Ahnak2	0.000853131	0.934439012	0.433	0.31	1	1	Ahnak2
Smdt1	0.000988293	0.532621887	0.624	0.542	1	1	Smdt1
Mtch1	0.00105738	0.607769537	0.667	0.574	1	1	Mtch1
Lgmn	0.001275047	0.750735993	0.496	0.387	1	1	Lgmn
Ndufb4	0.001546991	0.717427894	0.574	0.484	1	1	Ndufb4
Flt4	0.001640701	0.696503581	0.553	0.468	1	1	Flt4
Nr2f2	0.001659913	0.736063284	0.553	0.461	1	1	Nr2f2
Pxdc1	0.001767364	1.319605326	0.291	0.184	1	1	Pxdc1
Shisa5	0.001778254	0.462659217	0.624	0.535	1	1	Shisa5
Uqcrq	0.001987348	0.521776213	0.61	0.539	1	1	Uqcrq
Comt	0.002135639	0.673911814	0.539	0.445	1	1	Comt
Ece1	0.003472169	0.527508971	0.582	0.497	1	1	Ece1
Il7	0.0036234	1.155201336	0.305	0.2	1	1	Il7
Gnb2	0.004274741	0.401958033	0.688	0.606	1	1	Gnb2
Pttg1ip	0.004340854	1.0828884	0.34	0.258	1	1	Pttg1ip
Col18a1	0.004920938	1.040858384	0.34	0.242	1	1	Col18a1
Pkig	0.005198026	0.694296309	0.426	0.323	1	1	Pkig
Igfbp4	0.005476899	0.308111515	0.617	0.477	1	1	Igfbp4
Rnase4	0.006341189	0.59516149	0.461	0.368	1	1	Rnase4
Meox1	0.006730231	0.561717808	0.496	0.4	1	1	Meox1
Mgll	0.008341104	0.795151823	0.298	0.194	1	1	Mgll
Vamp8	0.008422261	0.695737849	0.433	0.352	1	1	Vamp8
Sepw1	0.008585729	0.310764009	0.83	0.8	1	1	Sepw1
Ifitm21	0.008586735	0.261121681	0.922	0.929	1	1	Ifitm2
Aqp1	3.43E-45	3.872789094	0.867	0.136	9.60E-41	2	Aqp1
Ptx3	8.73E-40	4.73664331	0.627	0.048	2.44E-35	2	Ptx3
Gm525	3.85E-39	6.264520501	0.493	0.013	1.08E-34	2	Gm525
Ccl21a1	1.12E-19	1.426769653	0.987	0.489	3.14E-15	2	Ccl21a
Ctsd	4.30E-17	2.135221678	0.827	0.497	1.20E-12	2	Ctsd
Prss23	8.33E-15	1.242991429	0.933	0.561	2.33E-10	2	Prss23
Gm21541	9.54E-15	2.488914377	0.427	0.085	2.67E-10	2	Gm21541
Sepp1	1.84E-12	1.277286499	0.987	0.923	5.15E-08	2	Sepp1
Asap1	2.08E-12	2.005276844	0.453	0.114	5.82E-08	2	Asap1
Gng111	2.32E-12	0.87877202	0.973	0.907	6.50E-08	2	Gng11
Igfbp41	4.00E-12	1.481393345	0.813	0.463	1.12E-07	2	Igfbp4
F8	8.79E-12	3.072362222	0.28	0.043	2.46E-07	2	F8
Gmfg1	5.40E-11	1.390568363	0.64	0.258	1.51E-06	2	Gmfg
Grap	5.67E-11	1.68681656	0.613	0.253	1.59E-06	2	Grap
Fscn1	1.99E-09	2.022126486	0.453	0.157	5.56E-05	2	Fscn1
Fbln5	3.88E-09	1.235464909	0.693	0.348	0.000108541	2	Fbln5
Trf	5.35E-09	1.919810413	0.493	0.205	0.000149926	2	Trf
Cd811	1.93E-08	1.157486185	0.84	0.598	0.00054012	2	Cd81
Thbs1	2.12E-08	2.073904121	0.36	0.109	0.000592172	2	Thbs1
Calr	3.73E-08	0.926944009	0.84	0.582	0.001044438	2	Calr
Fbln2	3.80E-08	2.057696991	0.413	0.152	0.001062586	2	Fbln2
Mgll1	4.34E-08	1.566121533	0.467	0.178	0.001215758	2	Mgll
Igfbp7	4.43E-08	1.227869172	0.707	0.468	0.001239525	2	Igfbp7
Prkcdbp	4.50E-08	1.058777367	0.827	0.641	0.001260323	2	Prkcdbp
Bst2	1.62E-07	0.903239351	0.88	0.678	0.00454262	2	Bst2
B2m1	2.84E-07	0.606948767	1	0.944	0.007961741	2	B2m
Gpsm3	2.96E-07	1.926900582	0.253	0.061	0.008281798	2	Gpsm3
Egfl7	2.97E-07	0.766216102	0.92	0.782	0.008301573	2	Egfl7
Mxra8	4.26E-07	2.114742122	0.333	0.114	0.011936061	2	Mxra8
Marcks	5.19E-07	0.926280737	0.813	0.63	0.014524085	2	Marcks
Scn3a	5.68E-07	1.885299737	0.293	0.088	0.015900339	2	Scn3a
Sparc1	8.55E-07	1.486606452	0.56	0.322	0.023925059	2	Sparc
Rnase41	9.80E-07	1.155589505	0.653	0.346	0.02742728	2	Rnase4
Robo4	9.98E-07	2.090172171	0.32	0.109	0.027937086	2	Robo4
Gbp3	1.02E-06	2.085131735	0.253	0.069	0.028497583	2	Gbp3
Actn4	1.57E-06	1.111175483	0.627	0.359	0.044041087	2	Actn4
Emid1	2.05E-06	1.757419118	0.333	0.12	0.057363421	2	Emid1
Gjc2	2.38E-06	1.694513253	0.293	0.093	0.066714005	2	Gjc2
Dapk21	2.44E-06	1.199578248	0.48	0.207	0.068398578	2	Dapk2
Glud1	4.63E-06	0.970533522	0.613	0.346	0.129761966	2	Glud1
Nrp2	4.86E-06	1.275940238	0.6	0.34	0.135965658	2	Nrp2
Cotl1	1.35E-05	1.575447814	0.267	0.088	0.378708058	2	Cotl1
Il11ra1	1.60E-05	1.245739749	0.413	0.191	0.447539436	2	Il11ra1
Ccnd1	1.67E-05	1.056358476	0.4	0.176	0.468064679	2	Ccnd1
Laptm4a	2.11E-05	0.496846986	0.947	0.894	0.589876864	2	Laptm4a
Eif3b	2.52E-05	1.46069492	0.32	0.128	0.705699654	2	Eif3b
Pear1	2.81E-05	1.258975419	0.36	0.154	0.788080296	2	Pear1
Arpc3	3.63E-05	0.620631177	0.813	0.612	1	2	Arpc3
Ifi35	3.96E-05	1.119508887	0.36	0.154	1	2	Ifi35
Sep-01	4.00E-05	1.956681228	0.253	0.09	1	2	Sep-01
Rhoa	4.88E-05	0.668528174	0.813	0.633	1	2	Rhoa
Tmem9b	0.000111952	1.605066997	0.267	0.104	1	2	Tmem9b
Ccnd2	0.000119009	1.465469861	0.387	0.197	1	2	Ccnd2
Pdpn1	0.000123607	0.598465067	0.667	0.367	1	2	Pdpn
Scn1b	0.000129513	0.861484591	0.72	0.574	1	2	Scn1b
Arl6ip1	0.000152072	0.791301624	0.667	0.476	1	2	Arl6ip1
Capns1	0.000158121	0.534274554	0.84	0.665	1	2	Capns1
Tmsb4x1	0.000173018	0.296347971	1	0.997	1	2	Tmsb4x
Mef2c	0.000185651	0.993441269	0.507	0.285	1	2	Mef2c
Pea15a	0.000205304	0.759775379	0.587	0.359	1	2	Pea15a
Ywhaq	0.000219355	0.836824994	0.68	0.513	1	2	Ywhaq
Sh3bp5	0.00031189	0.880480058	0.467	0.266	1	2	Sh3bp5
Ppil2	0.00031402	1.214622795	0.253	0.098	1	2	Ppil2
Ndufc2	0.000315554	0.740825164	0.653	0.46	1	2	Ndufc2
Mmrn11	0.000316656	0.497739091	0.933	0.835	1	2	Mmrn1
Pdia6	0.00048945	0.75743193	0.6	0.394	1	2	Pdia6
Clta	0.000500271	0.667255209	0.707	0.59	1	2	Clta
Lyn	0.000515322	1.199171997	0.373	0.194	1	2	Lyn
Peak1	0.000527921	1.157184979	0.32	0.154	1	2	Peak1
Pfn1	0.000556497	0.574716721	0.88	0.816	1	2	Pfn1
Rasgrp2	0.000619691	1.00538133	0.267	0.109	1	2	Rasgrp2
Srgn	0.000623303	1.342873223	0.267	0.117	1	2	Srgn
Stab1	0.000628066	0.762876322	0.653	0.473	1	2	Stab1
Plvap1	0.000631898	0.696257276	0.76	0.612	1	2	Plvap
Ei24	0.000643481	0.985788638	0.36	0.17	1	2	Ei24
Ly6e1	0.000754742	0.531286244	0.88	0.809	1	2	Ly6e
Pkm	0.000771223	1.054698969	0.547	0.364	1	2	Pkm
Lrrn4cl	0.000859842	1.33023025	0.28	0.128	1	2	Lrrn4cl
Abcf1	0.00086267	1.056559841	0.293	0.133	1	2	Abcf1
Wscd1	0.000881882	1.383455809	0.253	0.112	1	2	Wscd1
Pdia3	0.00089409	0.814391675	0.64	0.481	1	2	Pdia3
Cald1	0.000901683	0.664133519	0.68	0.497	1	2	Cald1
Lats2	0.000904233	1.759236645	0.253	0.117	1	2	Lats2
Emc3	0.000947921	1.069915742	0.387	0.215	1	2	Emc3
Gja11	0.000970161	0.727305638	0.627	0.42	1	2	Gja1
Fxyd2	0.000981978	0.48308142	0.573	0.362	1	2	Fxyd2
Dhrs3	0.001072868	0.913463802	0.4	0.226	1	2	Dhrs3
Txnl4a	0.001171431	1.301288776	0.253	0.112	1	2	Txnl4a
Rcsd1	0.001175185	0.986876717	0.32	0.16	1	2	Rcsd1
Eva1b	0.001237604	0.822601203	0.533	0.348	1	2	Eva1b
Vapa	0.001248915	0.896905059	0.467	0.303	1	2	Vapa
Cmtm3	0.001255514	1.224026766	0.307	0.157	1	2	Cmtm3
Kctd12	0.001608156	0.772015333	0.533	0.33	1	2	Kctd12
Sep-41	0.001628963	0.617966057	0.28	0.125	1	2	Sep-04
Meox11	0.001736347	0.75884887	0.587	0.399	1	2	Meox1
Slc35b1	0.001820476	1.073550894	0.28	0.136	1	2	Slc35b1
Plod1	0.001849242	0.827254264	0.36	0.189	1	2	Plod1
Mxd4	0.001930645	0.897867245	0.4	0.229	1	2	Mxd4
Pde2a	0.002035775	1.169455344	0.293	0.154	1	2	Pde2a
Thy11	0.002064719	0.467960377	0.84	0.723	1	2	Thy1
Eng	0.002076333	0.633046018	0.68	0.521	1	2	Eng
Sec13	0.002178263	0.828865397	0.36	0.194	1	2	Sec13
H2-D11	0.002220032	0.365427905	1	0.931	1	2	H2-D1
Ssb	0.00227781	0.583589534	0.467	0.269	1	2	Ssb
Gimap6	0.002328045	0.631029033	0.64	0.463	1	2	Gimap6
Flt41	0.002335072	0.596780029	0.64	0.465	1	2	Flt4
Tmed9	0.002442038	0.654112908	0.627	0.439	1	2	Tmed9
Rtkn	0.002540261	1.071013042	0.253	0.117	1	2	Rtkn
Trp53i111	0.002641708	1.106223553	0.373	0.226	1	2	Trp53i11
Anxa5	0.002646156	0.469175546	0.8	0.67	1	2	Anxa5
Gipc1	0.002668027	1.062108646	0.267	0.13	1	2	Gipc1
Sigmar1	0.002704139	0.957124852	0.253	0.114	1	2	Sigmar1
H2afj	0.002897503	0.704613264	0.48	0.29	1	2	H2afj
Vamp5	0.002955611	1.215794121	0.293	0.157	1	2	Vamp5
Tcp1	0.002992207	0.934280826	0.333	0.181	1	2	Tcp1
Abhd17b	0.003007925	0.564123587	0.52	0.314	1	2	Abhd17b
Idh2	0.003187027	0.969425747	0.293	0.149	1	2	Idh2
Ier5	0.003292366	0.695849953	0.44	0.277	1	2	Ier5
Tcn2	0.003306988	0.614281192	0.693	0.551	1	2	Tcn2
Rassf3	0.00352701	0.948171697	0.267	0.13	1	2	Rassf3
Atp5a1	0.003595248	0.582783758	0.613	0.481	1	2	Atp5a1
Tpm41	0.003789703	0.490087534	0.827	0.729	1	2	Tpm4
Tspan4	0.003815602	0.656069772	0.533	0.356	1	2	Tspan4
Cebpg	0.003889527	0.992234552	0.28	0.144	1	2	Cebpg
Vcp	0.004098988	0.649501445	0.533	0.362	1	2	Vcp
Sgta	0.004134482	1.171643612	0.253	0.128	1	2	Sgta
Gpm6a	0.004155023	0.51125726	0.733	0.574	1	2	Gpm6a
Litaf	0.004200553	1.225311754	0.267	0.141	1	2	Litaf
Txnip1	0.004213615	0.463476964	0.813	0.609	1	2	Txnip
Psma5	0.004385238	0.782458517	0.4	0.237	1	2	Psma5
Rab8a	0.004455208	0.745301852	0.253	0.12	1	2	Rab8a
Comt1	0.004456705	0.703827195	0.6	0.449	1	2	Comt
Tie1	0.004672368	0.580226058	0.52	0.324	1	2	Tie1
Slc29a1	0.004716694	0.620964345	0.44	0.266	1	2	Slc29a1
Cpq	0.00479394	0.662740442	0.36	0.194	1	2	Cpq
Lrrc59	0.005036883	1.1160411	0.253	0.13	1	2	Lrrc59
Timp2	0.005305804	0.496392283	0.773	0.713	1	2	Timp2
Tspan13	0.0054948	0.838398364	0.507	0.346	1	2	Tspan13
Ndufb9	0.005623293	0.492516908	0.627	0.452	1	2	Ndufb9
Ociad1	0.005797501	0.474113616	0.48	0.29	1	2	Ociad1
Snrpc	0.005834439	0.680492287	0.413	0.25	1	2	Snrpc
Cyp20a1	0.0059162	0.7200155	0.307	0.165	1	2	Cyp20a1
Adgrf5	0.006098333	0.522401504	0.493	0.311	1	2	Adgrf5
Sumo1	0.006165531	0.570211683	0.587	0.426	1	2	Sumo1
Pmvk	0.006313116	1.012095981	0.267	0.141	1	2	Pmvk
Pitpna	0.006752873	0.817371259	0.36	0.218	1	2	Pitpna
Sult1a1	0.006799808	0.722530261	0.493	0.33	1	2	Sult1a1
Angpt2	0.006818207	0.526583867	0.307	0.168	1	2	Angpt2
Ndufb8	0.006854828	0.535751619	0.547	0.399	1	2	Ndufb8
Hras	0.007036028	0.854974502	0.373	0.229	1	2	Hras
Kap	0.007192286	0.347910388	0.52	0.324	1	2	Kap
Pnrc2	0.007523119	0.602715623	0.307	0.165	1	2	Pnrc2
Reln1	0.007683909	0.424985608	0.533	0.343	1	2	Reln
Acsf2	0.007796165	0.940384847	0.267	0.138	1	2	Acsf2
Slfn2	0.008110687	0.890956736	0.333	0.194	1	2	Slfn2
Tnfaip8l1	0.008179497	0.870866154	0.293	0.162	1	2	Tnfaip8l1
Arhgdib	0.008244007	0.719065412	0.547	0.388	1	2	Arhgdib
Gdi2	0.008274887	0.583539296	0.64	0.513	1	2	Gdi2
Abhd17a	0.008378784	0.864635522	0.32	0.184	1	2	Abhd17a
Fcgrt	0.008511502	0.355730674	0.707	0.537	1	2	Fcgrt
Dad1	0.008526249	0.37131246	0.76	0.625	1	2	Dad1
Ndufs4	0.008527878	0.82848063	0.333	0.202	1	2	Ndufs4
Grn	0.008631695	0.797878135	0.533	0.434	1	2	Grn
H2-Q71	0.008663188	0.533048633	0.44	0.295	1	2	H2-Q7
Srp54b	0.009284489	1.014547546	0.307	0.184	1	2	Srp54b
Rbck1	0.009510438	0.811485005	0.307	0.17	1	2	Rbck1
Maf1	0.009993282	0.276995486	0.547	0.348	1	2	Maf
Cldn11	3.63E-35	3.893630418	0.788	0.113	1.02E-30	3	Cldn11
Fibin	3.90E-28	4.968602823	0.385	0.013	1.09E-23	3	Fibin
Slc41a1	1.08E-27	4.742915691	0.538	0.053	3.03E-23	3	Slc41a1
Cd24a	2.24E-26	2.515609249	0.942	0.311	6.26E-22	3	Cd24a
Gdf10	2.09E-24	4.123930008	0.385	0.02	5.85E-20	3	Gdf10
Angpt21	1.28E-20	3.381877274	0.635	0.133	3.57E-16	3	Angpt2
Odc1	6.90E-20	3.43619962	0.635	0.153	1.93E-15	3	Odc1
Tspan32	1.17E-19	4.668882915	0.288	0.013	3.28E-15	3	Tspan32
Malat1	1.20E-19	1.107567835	1	1	3.35E-15	3	Malat1
Adm	2.34E-19	5.070218809	0.519	0.093	6.55E-15	3	Adm
Rasd1	6.47E-19	4.273313284	0.346	0.028	1.81E-14	3	Rasd1
Srgn1	7.21E-17	2.531550768	0.519	0.093	2.02E-12	3	Srgn
Sesn3	1.60E-15	4.647515114	0.25	0.015	4.47E-11	3	Sesn3
Tub	2.70E-15	3.908340728	0.25	0.015	7.55E-11	3	Tub
Sbspon	2.81E-15	4.207702551	0.269	0.02	7.86E-11	3	Sbspon
Nupr1	4.80E-15	2.774409403	0.5	0.103	1.34E-10	3	Nupr1
S100a4	1.35E-14	3.838724295	0.308	0.033	3.78E-10	3	S100a4
Nsg1	3.53E-12	1.709341276	0.846	0.501	9.88E-08	3	Nsg1
Foxc2	1.99E-11	2.816884295	0.385	0.075	5.58E-07	3	Foxc2
Sdc4	2.22E-11	2.387339087	0.346	0.058	6.23E-07	3	Sdc4
Agap1	1.19E-10	2.570229097	0.25	0.03	3.32E-06	3	Agap1
Hbegf	1.19E-09	3.694788294	0.288	0.05	3.34E-05	3	Hbegf
Plat1	5.93E-09	1.403599628	0.538	0.178	0.000166116	3	Plat
H3f3a	1.66E-08	0.96093921	0.962	0.754	0.000464226	3	H3f3a
Klf2	5.18E-08	1.736591128	0.808	0.531	0.001451347	3	Klf2
Ednrb	5.89E-08	1.962666174	0.481	0.163	0.001649663	3	Ednrb
Sep-11	7.99E-08	1.708725399	0.346	0.088	0.00223733	3	Sep-01
Isyna1	9.19E-08	2.127340497	0.308	0.073	0.00257293	3	Isyna1
Spp1	1.61E-07	4.887992143	0.25	0.055	0.004495569	3	Spp1
Sgk1	1.68E-07	2.097756945	0.635	0.351	0.004712251	3	Sgk1
Fn11	3.16E-07	2.116439515	0.519	0.231	0.008834382	3	Fn1
Nav1	3.37E-07	2.302139818	0.25	0.053	0.0094266	3	Nav1
Itga9	3.40E-07	1.987907945	0.404	0.13	0.009528379	3	Itga9
Egfl71	5.72E-07	0.731377763	0.942	0.787	0.016022901	3	Egfl7
Socs2	6.08E-07	1.907375398	0.385	0.12	0.017019428	3	Socs2
Mark2	7.39E-07	2.016622267	0.269	0.063	0.020701317	3	Mark2
Ext1	1.16E-06	2.585802305	0.269	0.068	0.032505496	3	Ext1
Rlim	1.41E-06	1.939633552	0.308	0.085	0.039361665	3	Rlim
Gdf15	2.29E-06	2.041784128	0.327	0.098	0.064024854	3	Gdf15
Tra2a	3.16E-06	1.386033721	0.481	0.195	0.088461698	3	Tra2a
Tob11	3.65E-06	1.637995916	0.462	0.201	0.102277634	3	Tob1
Ppp1r9b	4.24E-06	1.695113063	0.25	0.06	0.118647018	3	Ppp1r9b
Cystm1	6.16E-06	1.378782232	0.308	0.088	0.172435216	3	Cystm1
Ppp3ca1	6.68E-06	0.8572473	0.788	0.489	0.187029459	3	Ppp3ca
Apc	7.11E-06	1.765428648	0.346	0.113	0.19909688	3	Apc
Nos31	9.47E-06	1.265034053	0.423	0.158	0.265025562	3	Nos3
Hmgn3	1.33E-05	1.418204916	0.404	0.15	0.373663248	3	Hmgn3
Sox4	1.41E-05	1.308211798	0.615	0.321	0.395699968	3	Sox4
Twsg1	1.53E-05	1.813983899	0.308	0.098	0.427624029	3	Twsg1
Anxa1	1.84E-05	1.741805633	0.404	0.158	0.515102483	3	Anxa1
Ebf1	2.28E-05	1.215992047	0.596	0.298	0.63767026	3	Ebf1
Ubb1	2.83E-05	0.510317033	1	0.985	0.791118692	3	Ubb
Eno1	2.91E-05	1.454852785	0.404	0.165	0.814860553	3	Eno1
Stmn11	3.12E-05	1.302872803	0.462	0.203	0.873494736	3	Stmn1
Gem1	3.16E-05	1.781853737	0.442	0.195	0.884443106	3	Gem
Itgb4	3.56E-05	1.47134612	0.308	0.103	0.99584165	3	Itgb4
Hspa1a	3.75E-05	2.431805898	0.462	0.241	1	3	Hspa1a
Dapk1	3.76E-05	1.719688996	0.25	0.07	1	3	Dapk1
Hprt	4.79E-05	1.015317591	0.596	0.321	1	3	Hprt
Ptpn11	5.23E-05	1.771361008	0.25	0.075	1	3	Ptpn11
Jun-01	5.57E-05	1.358149027	0.75	0.576	1	3	Jun
Gja4	6.66E-05	1.60069684	0.481	0.248	1	3	Gja4
Atp6ap2	7.25E-05	1.404607381	0.423	0.193	1	3	Atp6ap2
Hsd17b11	7.25E-05	1.389770142	0.346	0.133	1	3	Hsd17b11
Atp1b31	7.64E-05	1.356614247	0.481	0.243	1	3	Atp1b3
Hpcal1	8.24E-05	1.37855885	0.365	0.143	1	3	Hpcal1
Gata2	8.62E-05	1.6598336	0.365	0.148	1	3	Gata2
Nfat51	0.00010183	1.208536942	0.654	0.404	1	3	Nfat5
Nfkb1	0.000106769	1.201795585	0.346	0.13	1	3	Nfkb1
Hsph1	0.00011504	1.663986087	0.25	0.08	1	3	Hsph1
Utrn	0.000117462	0.918390389	0.635	0.363	1	3	Utrn
Elf2	0.000119505	1.332268792	0.346	0.135	1	3	Elf2
Pdlim4	0.000132118	1.145638854	0.654	0.398	1	3	Pdlim4
Lyl1	0.00014183	1.497683133	0.327	0.125	1	3	Lyl1
Itm2c1	0.000144252	0.863028723	0.788	0.541	1	3	Itm2c
Btg11	0.000151272	0.743210782	0.808	0.539	1	3	Btg1
Rasgrp3	0.000159062	1.57121006	0.288	0.103	1	3	Rasgrp3
Prox1	0.000169641	1.085651679	0.673	0.514	1	3	Prox1
Dnaja1	0.000169837	1.124970737	0.596	0.386	1	3	Dnaja1
Cggbp1	0.000170185	1.52720738	0.308	0.115	1	3	Cggbp1
Tiparp	0.000179063	1.369693867	0.288	0.103	1	3	Tiparp
Aplp2	0.000200962	0.535574148	0.923	0.91	1	3	Aplp2
Vezf1	0.000224536	1.271443241	0.308	0.115	1	3	Vezf1
Anxa4	0.000244233	1.727425462	0.269	0.098	1	3	Anxa4
Babam1	0.000245409	1.226533875	0.308	0.115	1	3	Babam1
Ftl1	0.00026305	0.441349881	0.981	0.985	1	3	Ftl1
Rassf10	0.000266715	1.744735511	0.25	0.085	1	3	Rassf10
Ddah2	0.000296951	1.47613887	0.308	0.123	1	3	Ddah2
Wnk1	0.000366591	0.768050908	0.731	0.574	1	3	Wnk1
Sqstm1	0.000444078	0.932650889	0.558	0.318	1	3	Sqstm1
Ets1	0.000455874	1.322997272	0.442	0.223	1	3	Ets1
Lamb2	0.000464223	1.105788075	0.25	0.085	1	3	Lamb2
Casp6	0.000490526	1.420897427	0.25	0.088	1	3	Casp6
Nts1	0.000539918	0.444962784	0.673	0.421	1	3	Nts
Wsb2	0.000576214	1.396244427	0.25	0.09	1	3	Wsb2
Cib1	0.000595446	1.610316568	0.25	0.093	1	3	Cib1
Glul	0.000696664	1.405060302	0.404	0.206	1	3	Glul
Top1	0.000737591	1.221260528	0.538	0.326	1	3	Top1
Surf1	0.000745959	1.177271386	0.288	0.113	1	3	Surf1
Prpf38b	0.000804395	0.913053302	0.327	0.138	1	3	Prpf38b
Ppp1r16b	0.000813269	1.548682109	0.25	0.098	1	3	Ppp1r16b
Ninj1	0.000837709	0.955868697	0.538	0.326	1	3	Ninj1
Atp6v1d	0.000878473	1.556371054	0.288	0.123	1	3	Atp6v1d
Gm14964	0.000884874	1.211606774	0.404	0.193	1	3	Gm14964
1700123O20Rik	0.000894995	1.346777463	0.25	0.093	1	3	1700123O20Rik
Pop7	0.000957452	1.123828262	0.269	0.103	1	3	Pop7
Inafm1	0.001010721	1.471945178	0.25	0.095	1	3	Inafm1
Plpp1	0.001029671	1.102349827	0.635	0.436	1	3	Plpp1
Neat11	0.001097234	1.06954578	0.654	0.439	1	3	Neat1
Bag1	0.001100875	0.756643849	0.538	0.311	1	3	Bag1
Lysmd2	0.001120367	1.181810371	0.365	0.178	1	3	Lysmd2
Araf	0.00127128	1.167943508	0.269	0.108	1	3	Araf
Midn	0.001273995	1.375577441	0.25	0.098	1	3	Midn
Dpysl2	0.001323589	0.997900127	0.558	0.363	1	3	Dpysl2
Zbtb20	0.00134407	0.787447032	0.712	0.509	1	3	Zbtb20
Clu1	0.001384489	1.705034526	0.385	0.198	1	3	Clu
Srsf6	0.00141368	0.818414401	0.404	0.198	1	3	Srsf6
Uqcrfs1	0.0014251	0.769964384	0.538	0.298	1	3	Uqcrfs1
Nrip1	0.001458703	1.612038078	0.25	0.1	1	3	Nrip1
Maff	0.001489636	1.583498326	0.404	0.231	1	3	Maff
Polr2a	0.00156883	1.049654789	0.269	0.108	1	3	Polr2a
Zyx	0.001613919	1.160560255	0.404	0.223	1	3	Zyx
Ube2s	0.001661096	1.099854366	0.538	0.338	1	3	Ube2s
Ephb4	0.001782306	0.969512613	0.346	0.16	1	3	Ephb4
Nr3c1	0.001834511	0.920160265	0.385	0.19	1	3	Nr3c1
Rassf1	0.001861408	0.919967456	0.327	0.148	1	3	Rassf1
Zfp207	0.001863035	0.941557021	0.385	0.193	1	3	Zfp207
Arl8b	0.001903432	1.261994849	0.25	0.1	1	3	Arl8b
Ddt	0.001952025	0.979183298	0.327	0.15	1	3	Ddt
H1f0	0.001953313	0.752807495	0.519	0.303	1	3	H1f0
Srsf11	0.002016798	0.848810731	0.538	0.326	1	3	Srsf11
Cuedc1	0.002088073	0.873512861	0.288	0.118	1	3	Cuedc1
Cops8	0.002203955	1.023801301	0.346	0.168	1	3	Cops8
Cdh131	0.002274923	1.094514091	0.365	0.178	1	3	Cdh13
Clptm1l	0.002289683	0.87594421	0.308	0.135	1	3	Clptm1l
Gdi1	0.0024223	1.328555149	0.269	0.115	1	3	Gdi1
Grap1	0.002457874	0.712191194	0.5	0.288	1	3	Grap
Atp6v0b	0.002521699	0.742767979	0.596	0.401	1	3	Atp6v0b
Cdk2ap1	0.00256134	0.753407176	0.327	0.145	1	3	Cdk2ap1
Git1	0.002562176	0.947239548	0.25	0.1	1	3	Git1
Fip1l1	0.00265091	0.781206986	0.25	0.098	1	3	Fip1l1
Ctbp2	0.002750767	1.136768436	0.25	0.103	1	3	Ctbp2
Mrps6	0.003068483	1.697859042	0.25	0.11	1	3	Mrps6
Rsrc21	0.003071889	0.680791473	0.481	0.278	1	3	Rsrc2
Rbm39	0.003135272	0.623132557	0.75	0.622	1	3	Rbm39
Card19	0.003234548	1.100441216	0.288	0.133	1	3	Card19
Cbx3	0.00341262	0.948047873	0.346	0.173	1	3	Cbx3
Dock9	0.00341633	0.735214226	0.481	0.296	1	3	Dock9
Tmx2	0.003427816	0.921466434	0.269	0.115	1	3	Tmx2
Phf23	0.003460504	1.458796664	0.25	0.11	1	3	Phf23
Scn3a1	0.003504521	1.233608522	0.25	0.105	1	3	Scn3a
Tmod2	0.00357601	0.974292295	0.327	0.16	1	3	Tmod2
Fxyd21	0.003613	1.145069455	0.519	0.381	1	3	Fxyd2
Slc38a2	0.003641787	0.803739113	0.538	0.348	1	3	Slc38a2
Fermt2	0.003742523	0.778687304	0.462	0.261	1	3	Fermt2
Dpysl3	0.003852275	0.75971488	0.308	0.14	1	3	Dpysl3
Thsd1	0.003918376	1.259303681	0.269	0.12	1	3	Thsd1
Add3	0.004109283	1.033918135	0.423	0.248	1	3	Add3
Csnk2b	0.004213632	0.978780972	0.423	0.238	1	3	Csnk2b
Ak2	0.004224009	1.42910539	0.25	0.115	1	3	Ak2
H3f3b1	0.004334271	0.631064955	0.904	0.872	1	3	H3f3b
Klf4	0.00451177	1.295075071	0.635	0.531	1	3	Klf4
Wtap	0.00461253	0.94509401	0.327	0.155	1	3	Wtap
Ltbp1	0.004760072	1.403949023	0.25	0.113	1	3	Ltbp1
Brd2	0.004816626	1.098617069	0.462	0.278	1	3	Brd2
Bclaf1	0.00485778	0.745331532	0.269	0.115	1	3	Bclaf1
Myo6	0.00488361	0.572624928	0.308	0.14	1	3	Myo6
Alyref	0.005371926	0.653231586	0.442	0.241	1	3	Alyref
Skil	0.005435015	1.389225061	0.25	0.113	1	3	Skil
Elf1	0.005541895	0.798473648	0.288	0.13	1	3	Elf1
Dnajb11	0.00559261	0.554605903	0.404	0.211	1	3	Dnajb1
H2-T22	0.005598058	1.012157749	0.423	0.236	1	3	H2-T22
Glud11	0.005691883	0.750681868	0.558	0.368	1	3	Glud1
Hmgn1	0.005820105	0.700285849	0.558	0.343	1	3	Hmgn1
Foxp1	0.005851077	0.513447894	0.731	0.564	1	3	Foxp1
Hnrnph3	0.00598657	0.90498649	0.327	0.16	1	3	Hnrnph3
Mat2b	0.006135015	0.96258456	0.327	0.17	1	3	Mat2b
Ctsz	0.006471915	0.597793023	0.615	0.383	1	3	Ctsz
Gsn	0.006494627	0.768855567	0.404	0.226	1	3	Gsn
BC004004	0.006500279	0.713473575	0.308	0.145	1	3	BC004004
mt-Cytb	0.006619423	0.290281627	1	0.995	1	3	mt-Cytb
Ube2m	0.00671408	0.859316704	0.288	0.135	1	3	Ube2m
Dtx1	0.006948059	1.016334851	0.423	0.241	1	3	Dtx1
Rbpms	0.007175142	0.602506982	0.462	0.253	1	3	Rbpms
Stk19	0.007385913	1.089284803	0.25	0.113	1	3	Stk19
Hes1	0.008172051	0.749334885	0.654	0.476	1	3	Hes1
Acsl5	0.008398284	1.195038442	0.269	0.135	1	3	Acsl5
Tbx1	0.008511837	0.743688085	0.5	0.306	1	3	Tbx1
Aldoa	0.008553003	0.585014786	0.769	0.629	1	3	Aldoa
Stt3b	0.008562557	0.686345045	0.462	0.266	1	3	Stt3b
Hsp90ab1	0.008602555	0.334836811	0.923	0.942	1	3	Hsp90ab1
Arrdc3	0.008749044	0.884262641	0.288	0.138	1	3	Arrdc3
Chchd10	0.008898924	0.941998516	0.288	0.143	1	3	Chchd10
Tfpi	0.0089364	0.959788486	0.327	0.17	1	3	Tfpi
Hspd1	0.009169944	0.876907764	0.308	0.155	1	3	Hspd1
Arid5b	0.009267003	0.629651332	0.327	0.17	1	3	Arid5b
Plekha3	0.009391182	0.838116167	0.269	0.128	1	3	Plekha3
Hnrnph1	0.009748022	0.495847976	0.442	0.246	1	3	Hnrnph1
Prrc2c	0.009830327	0.563234428	0.442	0.246	1	3	Prrc2c
